# Supplementary material for: Five-Factor Personality Inventories Have a Competence-Related Higher-Order Factor Due to Item Phrasing
Source: Front Psychol. 2020 Nov 26;11:557544. doi: 10.3389/fpsyg.2020.557544 (PMC7725701; doi:10.3389/fpsyg.2020.557544)
Supplement: Supplementary file 1 [file Table_1.XLSX]

## Sheet: Inventory
Behavior and competence inventories based on IPIP-100	All items with an Id starting with R are new.
Behavior	Id		Competence	Id
Am a very private person	H589	-	Have a hard time getting noticed as a person	RCH589	-
Am quiet around strangers	H661	-	Find it hard to know what to say when I'm with strangers	RCH661	-
Often end up in social settings	RBH1366	+	Am skilled in handling social situations	H1366	+
Am the life of the party	H34	+	Usually keep my energy up when I'm at a party	RCH34	+
Bottle up my feelings	H1146	-	Find it hard to open up about my feelings	RCH1146	-
Don't like to draw attention to myself	X68	-	Rarely manage to draw attention to myself	RCX68	-
Don't mind being the center of attention	X78	+	When I want, I can get others to pay attention to me	RCX78	+
Don't talk a lot	X56	-	Don't have very much to say	RCX56	-
Feel at ease with people	H1	+	Find it easy to socialize with other people	RCH1	+
Feel comfortable around people	X112	+	Feel comfortable when I'm with other people	RCX112	+
Usually don't initiate contact with others	RBH592	-	Find it difficult to approach others	H592	-
Sometimes want to stay quiet	RBH1039	-	Have little to say	H1039	-
Keep in the background	H154	-	Find it difficult to come across as a person	RCH154	-
Make sure people notice me	RBH1110	+	Know how to captivate people	H1110	+
Often have people around me	RBH29	+	Make friends easily	H29	+
Often feel uncomfortable around others	H909	-	Can't avoid feeling awkward around other people	RCH909	-
Start conversations	H16	+	Am good at small talk and conversation	RCH16	+
Take charge	H334	+	Am good at leading others	RCH334	+
Talk to a lot of different people at parties	X83	+	Usually manage to talk to lots of people when I'm at a party	RCX83	+
Wait for others to lead the way	H976	-	Find it hard to lead the way for others	RCH976	-
Try to avoid complex people	E171	-	Find it hard to make room in my life for complicated people	RCE171	-
Use difficult words	H1272	+	Know many difficult words	RCH1272	+
Spend time reflecting on things	X114	+	Usually succeed in figuring out what is needed	RCX114	+
Will not probe deeply into a subject	H1392	-	Lack the talent for deeper analysis	RCH1392	-
Love to read challenging material	X211	+	Easily absorb more complex writings	RCX211	+
Love to think up new ways of doing things	X225	+	Figure out new ways of doing things	RCX225	+
Try to nuance my language	RBH1276	+	Have a rich vocabulary	H1276	+
Have a vivid imagination	X14	+	Use my lively imagination	RCX14	+
Spend little time imagining things	RBH1382	-	Have difficulty imagining things	H1382	-
Have little interest in abstract ideas	RBX176	-	Have difficulty understanding abstract ideas	X176	-
Have a lot of thoughts in my head	RBH1313	+	Have excellent ideas	H1313	+
Gather a lot of information about things	RBH1322	+	Can handle a lot of information	H1322	+
Am drawn to conversations that may end up on a higher level	RBH1227	+	Carry the conversation to a higher level	H1227	+
Try to grasp things	RBX275	+	Catch on to things quickly	X275	+
Would like to understand things	RBX100	+	Am quick to understand things	X100	+
Rarely fantasize	RBX272	-	Do not have a good imagination	X272	-
Avoid difficult reading material	X109	-	Have problems grasping difficult-to-read articles and books	RCX109	-
Am not interested in abstract ideas	X228	-	Have a hard time grasping abstract ideas	RCX228	-
Am full of ideas	H53	+	Have lots of good ideas	RCH53	+
Am involved in a lot of different things	RBH1246	+	Am good at many things	H1246	+
Try to prepare myself for a given task	RBX87	+	Am always prepared	X87	+
Pay attention to the details in my work	RBX163	+	Am exacting in my work	X163	+
Try to stick to the plan	RBH1351	+	Do things according to a plan	H1351	+
Rarely strive for perfection	RBH1413	-	Do things in a half-way manner	H1413	-
Spend time making things perfect	RBH286	+	Continue until everything is perfect	H286	+
Let tasks lie for a while	RBH1171	-	Find it difficult to get down to work	H1171	-
Follow a schedule	X179	+	Usually manage to keep agreed timelines	RCX179	+
Frequently do housework	RBE119	+	Get chores done right away	E119	+
Am not motivated to keep everything in order	RBH1467	-	Make a mess of things	H1467	-
Love order and regularity	H309	+	Can keep things in order	RCH309	+
Leave a mess in my room	H822	-	Have a hard time keeping my room tidy	RCH822	-
Leave my belongings around	H823	-	Can't keep my things organized	RCH823	-
Like order	X118	+	Am good at keeping things organized	RCX118	+
Like to tidy up	H244	+	Am good at cleaning up	RCH244	+
Make plans and stick to them	X263	+	Am good at making plans and following them	RCX263	+
Neglect my duties	H1189	-	Have problems coping with all my duties	RCH1189	-
Am detail oriented	RBH1362	+	Pay attention to details	H1362	+
Am uninterested in keeping things in place	RBX82	-	Often forget to put things back in their prope	X82	-
Shirk my duties	H1140	-	Have difficulties to fulfill all my duties	RCH1140	-
Waste my time	H1186	-	Have trouble using my time efficiently	RCH1186	-
Sometimes get offended	RBH920	-	Take offense easily	H920	-
Sometimes get panick stricken	RBH948	-	Panic easily	H948	-
Feel threatened easily	H612	-	Even small things can scare me	RCH612	-
Worry about things	H1157	-	Have a hard time not worrying about things	RCH1157	-
Rarely get irritated	X265	+	Don't get annoyed easily	RCX265	+
Seldom feel blue	X156	+	Can handle my negative feelings	RCX156	+
Seldom get mad	X231	+	Can control my anger	RCX231	+
Often feel blue	X74	-	Find it hard to keep negative thoughts in check	RCX74	-
Sometimes get irritated	RBH761	+	Get irritated easily	H761	+
Have strong emotional reactions	RBH950	-	Get overwhelmed by emotions	H950	-
Sometimes feel stressed	RBX107	-	Get stressed out easily	X107	-
Get upset now and then	RBX95	-	Get upset easily	X95	-
Grumble about things	H1133	-	Can't stop myself from grumbling about things that bother me	RCH1133	-
Have frequent mood swings	E92	-	Have trouble controlling my mood swings	RCE92	-
Feel angry inside	RBH754	-	Get angry easily	H754	-
Have recurring problems	RBX120	-	Get caught up in my problems	X120	-
Change my mood a lot	H926	-	Have trouble controlling my mood	RCH926	-
Am not easily bothered by things	X138	+	Rarely let things bother me	RCX138	+
Am disturbed by things	RBH927	-	Am easily disturbed	H927	-
Am relaxed most of the time	E141	+	Can usually relax	RCE141	+
Am not interested in other people's problems	X227	-	Find it hard to take an interest in other people's problems	RCX227	-
Am not really interested in others	X165	-	Can't maintain an interest in other people	RCX165	-
Am on good terms with nearly everyone	H37	+	Keep myself on good terms with most people	RCH37	+
Am hard to get to know	H596	-	Have problems opening up to others	RCH596	-
Am indifferent to the feelings of others	X203	-	Don't have the energy to care about other people's feelings	RCX203	-
Am interested in people	H21	+	Effortlessly keep up an interest in other people	RCH21	+
Feel little concern for others	X244	-	Often lack the energy to worry about others	RCX244	-
Am affected by the feelings of others	RBE136	+	Feel others' emotions	E136	+
Say positive things about everyone	RBH22	+	Have a good word for everyone	H22	+
Do good-hearted things	RBX177	+	Have a soft heart	X177	+
Comfort others	RBH173	+	Know how to comfort others	H173	+
Inquire about others' well-being	H225	+	Am always aware of the well-being of others	RCH225	+
Insult people	H1103	-	Sometimes can't help but insult people	RCH1103	-
Usually try to make people feel comfortable	RBH107	+	Make people feel at ease	H107	+
Love children	X73	+	Find it easy to become fond of children	RCX73	+
Love to help others	H1108	+	Often succeed in helping others	RCH1108	+
Sympathize with others' feelings	H1130	+	Can often sympathize with others' feelings	RCH1130	+
Show my gratitude	H557	+	Find ways to show my gratitude	RCH557	+
Take time out for others	H160	+	Give people the time they need	RCH160	+
Think of others first	H126	+	Am capable of putting others' needs before my own	RCH126	+
